# Supplementary material for: Towards long double-stranded chains and robust DNA-based data storage using the random code system
Source: Front Genet. 2023 Jun 13;14:1179867. doi: 10.3389/fgene.2023.1179867 (PMC10294226; doi:10.3389/fgene.2023.1179867)
Supplement: Supplementary file 1 [file Table2.XLSX]

## Sheet: Sheet1
file name	file data format	Storage space	Number of chains	Length of a chain (nt)	redundancy(%)	Bits per base including primers
the sound of silence	.mp3	3072Kb	20357	700	3	1.72
Mona Lisa Smile	.jpg	6757KB	43309	700	3	1.77
The founding of the People's Republic of China	.mp4	44775KB	287003	700	3	1.77
