# Supplementary material for: Towards long double-stranded chains and robust DNA-based data storage using the random code system
Source: Front Genet. 2023 Jun 13;14:1179867. doi: 10.3389/fgene.2023.1179867 (PMC10294226; doi:10.3389/fgene.2023.1179867)
Supplement: Supplementary file 2 [file Table1.XLSX]

## Sheet: Sheet1
	Refs	Length (nt)	Bits per base including primers	Bits per base excluding primers	Random access	Coverage	Code	Contents	Storage capacity
	Church et al.[4]	115	0.6	0.83	No	3000×	1 bit to 1 base	English text, JPG images, computer code	650 KB/ 630 KB
	Goldman et al.[5]	117	0.19	0.33	No	51×	Rotating encoding	Text file, JPEG file, MP3 file	739 KB
	Grass et al.[20]	158	0.86	1.14	No	372×	Reed–Solomon coding	Text from the Swiss Federal Charter	83 KB
	Organick et al.[21]	150–200	0.81	1.1	Yes	4–11×	Reed–Solomon coding	high-definition video, images, audio, and text	200.2 MB/ 33 KB
	Bornholt et al.[22]	120	0.57	0.85	Yes	40×	rotating encoding	Three JPG files	151 KB
	Erlich et al.[8]	152	1.18	1.57	No	10.5×	DNA fountain encoding	Text file, SVG file, Video file	2 MB
	Jeong et al.[23]	152	1.17	1.53	No	600×	DNA fountain encoding	JPG file	513.6 KB
	Choi et al.[24]	85	1.78	3.37	No	250×	One character	Text file	854 B
	Leon Anavy et al[6]	152	-	1.57	No	-	Standard Σ4 +DNA-level Reed–Solomon + Fountain	zip file bilingual Bible	6.42 MB
				1.76			Composite Σ5 + DNA-level Reed–Solomon + Fountain
				1.96			Composite Σ6 + DNA-level Reed–Solomon + Fountain
	Zhang Y[16]	834	1.77	1.96	No	-	Base 64	Text file	185B
	Zhi Ping et al.[12]	200	-	1.75-1.78	No	-	YYC + Reed–Solomon coding	.jpg and .txt	1 GB
	Ben Cao et al.[14]	162	1.29/1.22	1.41	Yes	35×	DNA constraint + fountain encoding+RS	Jifi, mp4, txt, jpg, pdf files	480 KB/ 83.3 KB
	This work	660	1.68	1.78	No	-	Random code	Jifi, mp4, txt, jpg, pdf files	8.805KB
